# Supplementary material for: Nitrogen-Doped Carbon Quantum Dots for Biosensing Applications: The Effect of the Thermal Treatments on Electrochemical and Optical Properties
Source: Molecules. 2022 Dec 22;28(1):72. doi: 10.3390/molecules28010072 (PMC9821838; doi:10.3390/molecules28010072)
Supplement: Supplementary file 1 [file molecules-28-00072-s001.zip]

Archive with 1 entries (1 files):
- molecules-2084543-supplementary.pdf
